# Supplementary material for: Analysis of Total-Forms of Cyanotoxins Microcystins in Biological Matrices: A Methodological Review
Source: Toxins (Basel). 2022 Aug 11;14(8):550. doi: 10.3390/toxins14080550 (PMC9416067; doi:10.3390/toxins14080550)
Supplement: Supplementary file 1 [file toxins-14-00550-s001.zip]

Archive with 1 entries (1 files):
- toxins-1808305-supplementary.pdf
